# Supplementary material for: Individual knock out of glycine receptor alpha subunits identifies a specific requirement of glra1 for motor function in zebrafish
Source: PLoS One. 2019 May 2;14(5):e0216159. doi: 10.1371/journal.pone.0216159 (PMC6497278; doi:10.1371/journal.pone.0216159)
Supplement: S1 Table — (XLSX) [file pone.0216159.s003.xlsx]

## Sheet: Feuil1
		glra2-/-			glra3-/-			siblings			glra4a-/-			glra1-/-			glra4b-/-
TIME BIN		Mean	SEM	n	Mean	SEM	n	Mean	SEM	n	Mean	SEM	n	Mean	SEM	n	Mean	SEM	n
3:30:00-3:40:00		1.04818	0.351967	24	1.02028	0.204807	10	0.989847	0.350138	11	2.04723	0.492688	22	2.81127	2.48708	22	1.53376	0.348747	18
3:40:00-3:50:00		1.25944	0.395809	24	0.739172	0.166517	10	0.728274	0.193988	11	1.94266	0.37205	22	3.33216	2.92795	22	1.34092	0.269284	18
3:50:00-4:00:00		1.3078	0.342775	24	0.894826	0.377772	10	0.636775	0.163817	11	1.38189	0.200805	22	2.31403	2.05551	22	1.13836	0.289289	18
4:00:00-4:10:00		3.03739	0.379645	24	4.41636	0.851449	10	6.03879	1.03512	11	3.7652	0.583717	22	2.66095	1.2744	22	4.09078	0.717583	18
4:10:00-4:20:00		9.70114	1.07693	24	8.85858	1.50033	10	10.661	1.38658	11	10.8894	1.2916	22	3.36694	1.92396	22	9.87398	1.39596	18
4:20:00-4:30:00		11.9019	1.66263	24	12.6413	2.22561	10	14.7135	1.32571	11	15.0848	1.64143	22	3.03974	1.5959	22	13.863	1.93352	18
4:30:00-4:40:00		12.4218	1.61012	24	12.9812	2.72288	10	15.924	2.34351	11	17.4524	1.67652	22	4.32181	1.98983	22	15.2168	2.1997	18
4:40:00-4:50:00		11.8019	2.15987	24	14.0922	3.85857	10	17.0094	2.44665	11	18.7656	1.80289	22	4.18297	2.04043	22	16.4289	2.83073	18
4:50:00-5:00:00		10.6654	1.77222	24	12.4794	3.49792	10	16.6459	3.09891	11	18.7486	2.32895	22	2.84088	1.34356	22	15.614	2.91343	18
5:00:00-5:10:00		10.2665	1.98025	24	12.7144	3.61381	10	15.2102	4.16786	11	15.888	2.27417	22	3.2206	1.49207	22	14.3012	2.94399	18
5:10:00-5:20:00		10.4414	2.25833	24	13.8334	4.00525	10	11.3504	3.18081	11	15.7334	2.75052	22	3.67154	1.84795	22	14.7834	3.37789	18
5:20:00-5:30:00		9.68721	2.0625	24	7.06462	2.02261	10	12.148	3.51567	11	12.1232	2.13278	22	3.28259	2.08678	22	9.59393	2.0777	18
5:30:00-5:40:00		8.67579	2.22085	24	5.51212	1.18927	10	8.74104	2.99824	11	7.42249	1.92121	22	2.37552	1.33986	22	6.46731	1.55524	18
5:40:00-5:50:00		7.13176	1.6378	24	6.24533	1.61818	10	7.8244	1.62315	11	7.25147	1.95922	22	2.78455	1.6655	22	6.7484	1.7887	18
5:50:00-6:00:00		6.40598	1.27545	24	7.01098	1.75512	10	6.84262	1.51055	11	7.44267	1.92419	22	1.96399	0.913714	22	7.22682	1.83965	18
6:00:00-6:10:00		6.37182	1.1904	24	5.46894	1.41979	10	8.04979	1.80408	11	6.87345	1.7771	22	0.879254	0.491632	22	6.17119	1.59845	18
6:10:00-6:20:00		4.74113	0.805176	24	5.53837	1.1798	10	8.1471	2.14325	11	8.30185	1.98023	22	1.10182	0.384336	22	6.92011	1.58001	18
6:20:00-6:30:00		4.84496	0.862339	24	4.19724	0.966567	10	5.57835	1.32989	11	9.15228	2.43148	22	1.12193	0.452004	22	6.67476	1.69902	18
6:30:00-6:40:00		6.25298	1.19785	24	4.7372	0.914498	10	7.76032	2.5511	11	8.1409	2.51909	22	1.19392	0.397495	22	6.43905	1.71679	18
6:40:00-6:50:00		5.45218	1.15246	24	5.64419	1.01849	10	8.00852	2.14317	11	6.0231	1.81708	22	1.60376	0.692262	22	5.83365	1.41779	18
6:50:00-7:00:00		3.5919	0.651863	24	4.62714	1.02842	10	5.48389	1.21398	11	4.65348	0.865164	22	1.12192	0.372324	22	4.64031	0.94679	18
7:00:00-7:10:00		3.99178	0.72548	24	4.61258	0.545249	10	4.86573	1.14368	11	4.37699	0.852922	22	0.969025	0.375275	22	4.49479	0.699086	18
7:10:00-7:20:00		4.72212	1.09604	24	3.3475	0.588531	10	5.5707	1.07022	11	4.75393	0.920674	22	1.03521	0.408602	22	4.05071	0.754603	18
7:20:00-7:30:00		5.10148	1.1811	24	3.79106	0.729121	10	4.82439	0.906829	11	5.69723	1.47738	22	1.34049	0.511096	22	4.74414	1.10325	18
7:30:00-7:40:00		4.95137	1.02348	24	4.38461	0.772362	10	4.1038	0.831268	11	6.32402	1.99968	22	1.04846	0.398793	22	5.35432	1.38602	18
7:40:00-7:50:00		3.75368	0.702016	24	3.90447	0.545431	10	4.91341	1.0345	11	5.36324	1.95276	22	0.907343	0.305006	22	4.63385	1.24909	18
7:50:00-8:00:00		4.33933	0.872285	24	3.63002	0.51193	10	4.92188	0.890966	11	5.50197	1.75862	22	1.22794	0.429772	22	4.566	1.13528	18
8:00:00-8:10:00		5.60067	0.842302	24	9.66589	1.28374	10	8.03708	1.27452	11	8.88995	0.729109	22	1.14646	0.461742	22	9.27792	1.00642	18
8:10:00-8:20:00		1.57251	0.596814	24	0.359842	0.0745604	10	0.497365	0.132356	11	1.53963	0.357341	22	0.500171	0.13674	22	0.949737	0.215951	18
8:20:00-8:30:00		0.828332	0.221967	24	0.956943	0.293703	10	0.602436	0.118349	11	1.26401	0.273572	22	0.456464	0.139257	22	1.11048	0.283638	18
8:30:00-8:40:00		0.904011	0.331647	24	0.638001	0.143626	10	0.801446	0.425784	11	0.924657	0.156053	22	0.425133	0.0885234	22	0.781329	0.149839	18
8:40:00-8:50:00		1.34867	0.434808	24	1.42182	0.633842	10	1.24612	0.732214	11	1.64925	0.407309	22	0.387163	0.082189	22	1.53554	0.520575	18
8:50:00-9:00:00		1.025	0.338017	24	1.52447	0.737062	10	0.994723	0.661218	11	1.2681	0.318959	22	0.461794	0.109681	22	1.39629	0.528011	18
9:00:00-9:10:00		0.737149	0.132136	24	1.11979	0.730354	10	1.31816	0.659731	11	1.25282	0.364251	22	0.365092	0.0738593	22	1.18631	0.547303	18
9:10:00-9:20:00		0.872216	0.218436	24	0.877692	0.308844	10	1.17833	0.439652	11	0.791626	0.196213	22	0.435171	0.11813	22	0.834659	0.252528	18
9:20:00-9:30:00		0.651658	0.143345	24	1.20987	0.781328	10	1.20388	0.599446	11	0.830144	0.279111	22	0.519924	0.133843	22	1.02001	0.53022	18
9:30:00-9:40:00		0.486743	0.11231	24	1.12509	0.651081	10	1.15925	0.481965	11	0.818464	0.275378	22	0.311565	0.0674725	22	0.971775	0.46323	18
9:40:00-9:50:00		0.414991	0.0640155	24	1.53266	1.00605	10	1.20897	0.694051	11	0.887181	0.301239	22	0.5796	0.164245	22	1.20992	0.653646	18
9:50:00-10:00:00		0.569558	0.169092	24	1.15463	0.720951	10	1.10393	0.601818	11	0.571923	0.155919	22	0.755721	0.257477	22	0.863274	0.438435	18
10:00:00-10:10:00		0.523449	0.163221	24	0.81557	0.322371	10	1.35494	0.615713	11	0.659225	0.134699	22	0.991323	0.494922	22	0.737398	0.228535	18
10:10:00-10:20:00		1.07385	0.57958	24	1.37379	0.717846	10	0.522361	0.149591	11	0.880554	0.300415	22	0.374586	0.079847	22	1.12717	0.509131	18
10:20:00-10:30:00		0.589761	0.211516	24	1.28143	0.610145	10	0.669453	0.297873	11	0.578153	0.138884	22	0.372129	0.0630312	22	0.929793	0.374514	18
10:30:00-10:40:00		0.501521	0.16238	24	1.15733	0.55504	10	0.669062	0.349268	11	0.837181	0.283579	22	0.50807	0.124478	22	0.997254	0.41931	18
10:40:00-10:50:00		0.543787	0.18095	24	1.28944	0.687217	10	1.23831	0.699897	11	0.85057	0.300243	22	0.536235	0.0983865	22	1.07	0.49373	18
10:50:00-11:00:00		0.643186	0.236614	24	1.07945	0.456958	10	0.761282	0.343232	11	0.605552	0.160479	22	0.410156	0.0959483	22	0.842499	0.308719	18
11:00:00-11:10:00		0.71011	0.348419	24	0.732209	0.141948	10	1.40574	0.6345	11	0.633025	0.205776	22	0.692666	0.187619	22	0.682617	0.173862	18
11:10:00-11:20:00		0.497113	0.151491	24	0.933555	0.388991	10	1.2091	0.495411	11	0.854041	0.377659	22	0.373288	0.0978733	22	0.893798	0.383325	18
11:20:00-11:30:00		0.502109	0.13331	24	0.765461	0.240533	10	0.791493	0.347871	11	0.718954	0.206109	22	0.400819	0.101427	22	0.742208	0.223321	18
11:30:00-11:40:00		0.602699	0.232896	24	0.678943	0.279311	10	1.04423	0.626665	11	0.401064	0.0590582	22	0.470362	0.125392	22	0.540004	0.169185	18
11:40:00-11:50:00		0.872485	0.436221	24	1.09736	0.316223	10	0.566151	0.253139	11	0.634811	0.188377	22	0.519184	0.15722	22	0.866088	0.2523	18
11:50:00-12:00:00		0.948121	0.596668	24	0.779639	0.32435	10	1.38157	0.549905	11	1.1364	0.318168	22	0.356459	0.0841077	22	0.958017	0.321259	18
12:00:00-12:10:00		1.36392	0.236581	24	2.62246	1.19396	10	1.89572	0.430882	11	1.27517	0.172402	22	0.879047	0.357268	22	1.94881	0.683181	18
12:10:00-12:20:00		1.65179	0.303768	24	3.06815	0.661063	10	2.31413	0.566292	11	1.42491	0.314094	22	0.995178	0.33946	22	2.24653	0.487578	18
12:20:00-12:30:00		3.96929	0.75859	24	4.3098	1.11207	10	4.59974	0.959188	11	3.09937	0.686415	22	1.17315	0.344169	22	3.70459	0.89924	18
12:30:00-12:40:00		6.98037	1.31093	24	4.70317	1.78122	10	5.29484	1.12211	11	5.16131	0.911819	22	1.60377	0.563733	22	4.93224	1.34652	18
12:40:00-12:50:00		5.07591	0.813404	24	7.287	2.27991	10	5.79085	1.17342	11	6.09381	1.30249	22	1.61067	0.390052	22	6.69041	1.7912	18
12:50:00-13:00:00		6.3259	1.16697	24	5.72735	3.24231	10	5.38732	0.927227	11	5.78404	1.7393	22	1.57903	0.408486	22	5.75569	2.4908	18
13:00:00-13:10:00		4.42477	0.893366	24	6.64142	3.80218	10	5.02702	0.845522	11	4.90228	1.14633	22	1.4383	0.357843	22	5.77185	2.47425	18
13:10:00-13:20:00		3.95721	0.701674	24	7.43742	3.54516	10	3.23455	0.669618	11	3.75453	0.741069	22	1.53978	0.415248	22	5.59598	2.14311	18
13:20:00-13:30:00		3.97381	0.915245	24	7.73946	3.12581	10	4.17922	0.913216	11	4.04991	1.02878	22	1.46009	0.342175	22	5.89469	2.07729	18
13:30:00-13:40:00		3.85194	1.17501	24	3.45331	0.7956	10	3.78313	0.778399	11	4.23591	0.727385	22	1.60739	0.399586	22	3.84461	0.761492	18
13:40:00-13:50:00		4.88375	1.40604	24	4.12961	0.965535	10	3.59097	0.698843	11	3.29488	0.622834	22	1.49877	0.441005	22	3.71225	0.794185	18
13:50:00-14:00:00		4.91617	1.21823	24	3.7167	1.01477	10	4.20647	0.836318	11	2.8016	0.343256	22	1.47218	0.463638	22	3.25915	0.679011	18
14:00:00-14:10:00		3.68949	0.700093	24	2.72214	0.872683	10	2.91019	0.550323	11	2.32365	0.317077	22	1.97771	0.657452	22	2.52289	0.59488	18
14:10:00-14:20:00		3.51974	0.53404	24	4.28893	0.994473	10	3.92179	0.818627	11	2.68265	0.370136	22	1.42817	0.459545	22	3.48579	0.682305	18
14:20:00-14:30:00		3.01777	0.496295	24	5.09292	1.46988	10	3.39948	0.650389	11	2.84754	0.336346	22	1.41494	0.410827	22	3.97023	0.903113	18
14:30:00-14:40:00		3.91327	0.717429	24	3.74073	1.2324	10	3.94995	0.75395	11	2.54623	0.284854	22	1.68283	0.664503	22	3.14348	0.758628	18
14:40:00-14:50:00		3.69551	0.583113	24	4.41512	1.17192	10	4.05808	0.655285	11	2.82177	0.313279	22	1.75806	0.519495	22	3.61844	0.742599	18
14:50:00-15:00:00		2.96315	0.477097	24	4.49396	1.11047	10	3.95992	0.814985	11	2.8646	0.354762	22	1.97647	0.673964	22	3.67928	0.732615	18
15:00:00-15:10:00		3.93219	0.941119	24	3.17504	0.834379	10	4.26795	0.767231	11	2.87607	0.341697	22	1.5682	0.412728	22	3.02556	0.588038	18
15:10:00-15:20:00		4.29508	0.835761	24	2.83379	0.449567	10	4.68533	0.807365	11	3.26906	0.394393	22	1.5092	0.628447	22	3.05143	0.42198	18
15:20:00-15:30:00		4.78571	0.851909	24	3.58006	0.648945	10	4.1843	0.612203	11	3.63675	0.538982	22	1.44219	0.420591	22	3.6084	0.593964	18
15:30:00-15:40:00		3.63804	0.617731	24	4.38242	0.75415	10	6.38623	1.0241	11	3.68982	0.589396	22	1.42095	0.291704	22	4.03612	0.671773	18
15:40:00-15:50:00		4.72175	0.954488	24	4.45734	0.731038	10	8.92385	2.20974	11	4.07468	0.68514	22	1.25498	0.4127	22	4.26601	0.708089	18
15:50:00-16:00:00		5.92475	1.50176	24	5.60371	1.04383	10	4.63727	0.811435	11	4.64374	1.15167	22	1.82308	0.906235	22	5.12373	1.09775	18
