# Supplementary material for: Individual knock out of glycine receptor alpha subunits identifies a specific requirement of glra1 for motor function in zebrafish
Source: PLoS One. 2019 May 2;14(5):e0216159. doi: 10.1371/journal.pone.0216159 (PMC6497278; doi:10.1371/journal.pone.0216159)
Supplement: S2 Table — (XLSX) [file pone.0216159.s004.xlsx]

## Sheet: Feuil1
body size (mm)
	WT			HT			HM
AGE	Mean	SEM	n	Mean	SEM	n	Mean	SEM	n
2 dpf	4.30545	0.0423492	8	4.3463	0.0460168	8	4.35942	0.0613143	8
3 dpf	5.02748	0.0704329	8	5.03223	0.0674119	7	4.77179	0.0499433	7
7 dpf	5.56029	0.0637554	8	5.45883	0.0692532	7	5.00382	0.0713024	8
